# Supplementary material for: Photonic Characterisation of Indium Tin Oxide as a Function of Deposition Conditions
Source: Nanomaterials (Basel). 2023 Jun 30;13(13):1990. doi: 10.3390/nano13131990 (PMC10343510; doi:10.3390/nano13131990)
Supplement: Supplementary file 1 [file nanomaterials-13-01990-s001.zip]

Archive with 1 entries (1 files):
- nanomaterials-2478422-supplementary.pdf
